# Supplementary material for: A Comparison of Three Perfusion Algorithms in Patients at Risk of Delayed Cerebral Ischemia After Subarachnoid Hemorrhage
Source: Diagnostics (Basel). 2025 Sep 3;15(17):2236. doi: 10.3390/diagnostics15172236 (PMC12428053; doi:10.3390/diagnostics15172236)
Supplement: Supplementary file 1 [file diagnostics-15-02236-s001.zip]

Archive with 1 entries (1 files):
- diagnostics-3756237-supplementary.pdf
